# Supplementary material for: Modulation of Broiler Intestinal Changes Induced by Clostridium perfringens and Deoxynivalenol through Probiotic, Paraprobiotic, and Postbiotic Supplementation
Source: Toxins (Basel). 2024 Jan 14;16(1):46. doi: 10.3390/toxins16010046 (PMC10820081; doi:10.3390/toxins16010046)
Supplement: Supplementary file 1 [file toxins-16-00046-s001.zip]

Archive with 1 entries (1 files):
- toxins-2759273-SI.pdf
